# Supplementary material for: A systematic review on the role of trust in the water governance literature
Source: Water Res X. 2022 Jun 27;16:100147. doi: 10.1016/j.wroa.2022.100147 (PMC9270239; doi:10.1016/j.wroa.2022.100147)
Supplement: Supplementary file 2 [file mmc2.zip]

Archive with 1 entries (1 files):
- mmc2.dta
